# Supplementary material for: Preliminary study on the optical diagnosis of orbital rhabdomyosarcoma by Raman spectroscopy
Source: Sci Rep. 2024 Apr 28;14:9735. doi: 10.1038/s41598-024-60520-w (PMC11056361; doi:10.1038/s41598-024-60520-w)
Supplement: Supplementary file 2 — Supplementary Information 2. [file 41598_2024_60520_MOESM2_ESM.xls]

## Sheet: PCA修回修改
Group	PC1	PC2
Normal	-0.05	-3.8
Normal	-0.03	-3.05
Normal	0.3	-2.65
Normal	0.6	-2.8
Normal	0.7	-3.9
Normal	0.9	-3.3
Normal	1.05	-3.95
Normal	1.35	-3.55
Normal	1.45	-3
Normal	1.25	-3.04
Normal	1.55	-2.25
Normal	0.75	-1.87
Normal	1.68	-3.18
Normal	2.2	-2.52
Normal	2.12	-3.73
Normal	2.08	-2.11
Normal	1.79	-1.28
Normal	2.33	-1.44
Normal	2.25	-2.98
Normal	2.72	-3.56
Normal	3.27	-3.66
Normal	3.44	-3.22
Normal	3.18	-2.37
Normal	2.68	-1.83
Normal	0.21	0.18
Normal	-0.36	-0.34
Normal	-1.4	-1.88
Rhabdomyosarcoma	0.61	-2.3
Rhabdomyosarcoma	1.23	-1.35
Rhabdomyosarcoma	-2.41	-1.58
Rhabdomyosarcoma	-2.19	-2.31
Rhabdomyosarcoma	-2.47	-1.85
Rhabdomyosarcoma	-3.01	-1.74
Rhabdomyosarcoma	-3.75	-1.15
Rhabdomyosarcoma	-3.53	-1.07
Rhabdomyosarcoma	-3.22	-1.9
Rhabdomyosarcoma	-2.3	-1.44
Rhabdomyosarcoma	-0.56	-1.64
Rhabdomyosarcoma	-0.51	-1.32
Rhabdomyosarcoma	-0.88	-1.27
Rhabdomyosarcoma	-0.37	-0.77
Rhabdomyosarcoma	-0.21	-0.54
Rhabdomyosarcoma	-1.44	-0.77
Rhabdomyosarcoma	-1.2	-0.5
Rhabdomyosarcoma	-0.74	-0.28
Rhabdomyosarcoma	-2.66	-0.81
Rhabdomyosarcoma	-2.64	-0.45
Rhabdomyosarcoma	-2.99	0.12
Rhabdomyosarcoma	-2.15	-0.28
Rhabdomyosarcoma	-1.61	0.26
