# Supplementary material for: Preliminary study on the optical diagnosis of orbital rhabdomyosarcoma by Raman spectroscopy
Source: Sci Rep. 2024 Apr 28;14:9735. doi: 10.1038/s41598-024-60520-w (PMC11056361; doi:10.1038/s41598-024-60520-w)
Supplement: Supplementary file 3 — Supplementary Information 3. [file 41598_2024_60520_MOESM3_ESM.xlsx]

## Sheet: Sheet1
600	0.418	600	0.415	600	0.003	0	721	-0.2
615	0.435	615	0.436	615	-0.001	0	721	0.729
623	0.467	623	0.47	623	-0.003	0	758	-0.2
635	0.457	635	0.451	635	0.006	0	758	0.678
646	0.488	646	0.48	646	0.008	0	831	-0.2
654	0.471	654	0.475	654	-0.004	0	831	0.817
676	0.515	676	0.525	676	-0.01	0	853	-0.2
685	0.54	685	0.535	685	0.005	0	853	0.904
689	0.514	689	0.51	689	0.004	0	936	-0.2
705	0.54	705	0.544	705	-0.004	0	936	0.861
716	0.575	716	0.572	716	0.003	0	960	-0.2
721	0.729	721	0.605	721	0.124	0	960	0.832
730	0.57	730	0.565	730	0.005	0	1002	-0.2
740	0.523	740	0.525	740	-0.002	0	1002	1.091
750	0.54	750	0.536	750	0.004	0	1032	-0.2
758	0.678	758	0.575	758	0.103	0	1032	0.68
770	0.578	770	0.551	770	0.027	0	1088	-0.2
780	0.553	780	0.549	780	0.004	0	1088	0.624
793	0.488	793	0.492	793	-0.004	0	1127	-0.2
809	0.554	809	0.577	809	-0.023	0	1127	0.617
824	0.63	824	0.656	824	-0.026	0	1156	-0.2
831	0.738	831	0.817	831	-0.079	0	1156	0.667
840	0.637	840	0.661	840	-0.024	0	1206	-0.2
849	0.759	849	0.802	849	-0.043	0	1206	0.65
853	0.832	853	0.904	853	-0.072	0	1340	-0.2
867	0.671	867	0.715	867	-0.044	0	1340	1.301
874	0.628	874	0.633	874	-0.005	0	1450	-0.2
882	0.672	882	0.675	882	-0.003	0	1450	1.152
890	0.64	890	0.637	890	0.003	0	1526	-0.2
898	0.631	898	0.63	898	0.001	0	1526	0.657
917	0.611	917	0.615	917	-0.004	0	1655	-0.2
926	0.728	926	0.745	926	-0.017	0	1655	1.175
936	0.808	936	0.861	936	-0.053	0	1173	-0.2
946	0.744	946	0.767	946	-0.023	0	1173	0.55
956	0.726	956	0.742	956	-0.016	0
960	0.781	960	0.832	960	-0.051	0
970	0.754	970	0.761	970	-0.007	0
987	0.649	987	0.642	987	0.007	0
998	0.785	998	0.766	998	0.019	0
1002	1.091	1002	0.94	1002	0.151	0
1010	0.816	1010	0.803	1010	0.013	0
1014	0.619	1014	0.608	1014	0.011	0
1024	0.488	1024	0.492	1024	-0.004	0
1030	0.535	1030	0.57	1030	-0.035	0
1032	0.609	1032	0.68	1032	-0.071	0
1041	0.479	1041	0.496	1041	-0.017	0
1049	0.47	1049	0.473	1049	-0.003	0
1056	0.453	1056	0.451	1056	0.002	0
1072	0.461	1072	0.46	1072	0.001	0
1083	0.505	1083	0.493	1083	0.012	0
1088	0.624	1088	0.526	1088	0.098	0
1099	0.523	1099	0.518	1099	0.005	0
1110	0.484	1110	0.478	1110	0.006	0
1122	0.547	1122	0.527	1122	0.02	0
1127	0.617	1127	0.562	1127	0.055	0
1135	0.467	1135	0.46	1135	0.007	0
1141	0.418	1141	0.425	1141	-0.007	0
1153	0.491	1153	0.483	1153	0.008	0
1156	0.667	1156	0.557	1156	0.11	0
1166	0.514	1166	0.494	1166	0.02	0
1173	0.515	1173	0.55	1173	-0.035	0
1190	0.484	1190	0.481	1190	0.003	0
1200	0.522	1200	0.519	1200	0.003	0
1206	0.65	1206	0.556	1206	0.094	0
1220	0.533	1220	0.531	1220	0.002	0
1230	0.521	1230	0.515	1230	0.006	0
1234	0.549	1234	0.545	1234	0.004	0
1250	0.61	1250	0.612	1250	-0.002	0
1260	0.646	1260	0.64	1260	0.006	0
1267	0.707	1267	0.701	1267	0.006	0
1285	0.742	1285	0.739	1285	0.003	0
1296	0.856	1296	0.831	1296	0.025	0
1312	1.084	1312	1.057	1312	0.027	0
1327	1.128	1327	1.078	1327	0.05	0
1340	1.301	1340	1.144	1340	0.157	0
1358	1.102	1358	1.049	1358	0.053	0
1374	0.996	1374	0.971	1374	0.025	0
1393	0.891	1393	0.88	1393	0.011	0
1405	0.839	1405	0.828	1405	0.011	0
1416	0.795	1416	0.791	1416	0.004	0
1428	0.845	1428	0.846	1428	-0.001	0
1440	0.968	1440	1.015	1440	-0.047	0
1450	1.063	1450	1.152	1450	-0.089	0
1451	1.052	1451	1.088	1451	-0.036	0
1464	0.891	1464	0.898	1464	-0.007	0
1477	0.646	1477	0.64	1477	0.006	0
1492	0.505	1492	0.491	1492	0.014	0
1504	0.465	1504	0.454	1504	0.011	0
1516	0.47	1516	0.459	1516	0.011	0
1526	0.657	1526	0.526	1526	0.131	0
1531	0.474	1531	0.451	1531	0.023	0
1548	0.502	1548	0.503	1548	-0.001	0
1563	0.514	1563	0.51	1563	0.004	0
1571	0.509	1571	0.501	1571	0.008	0
1587	0.535	1587	0.537	1587	-0.002	0				S
1595	0.553	1595	0.558	1595	-0.005	0
1606	0.558	1606	0.56	1606	-0.002	0
1610	0.563	1610	0.566	1610	-0.003	0
1618	0.567	1618	0.571	1618	-0.004	0
1623	0.575	1623	0.574	1623	0.001	0
1633	0.619	1633	0.622	1633	-0.003	0
1641	0.663	1641	0.668	1641	-0.005	0
1647	0.716	1647	0.732	1647	-0.016	0
1650	0.812	1650	0.835	1650	-0.023	0
1655	0.909	1655	0.949	1655	-0.04	0
1655	0.979	1655	1.175	1655	-0.196	0
1670	0.83	1670	0.856	1670	-0.026	0
1680	0.716	1680	0.72	1680	-0.004	0
1690	0.575	1690	0.576	1690	-0.001	0
1701	0.453	1701	0.451	1701	0.002	0
1718	0.407	1718	0.401	1718	0.006	0
1724	0.409	1724	0.412	1724	-0.003	0
1730	0.426	1730	0.422	1730	0.004	0
1741	0.435	1741	0.436	1741	-0.001	0
1750	0.444	1750	0.441	1750	0.003	0
1761	0.433	1761	0.437	1761	-0.004	0
1769	0.438	1769	0.436	1769	0.002	0
1778	0.447	1778	0.455	1778	-0.008	0
1789	0.485	1789	0.479	1789	0.006	0
1800	0.492	1800	0.485	1800	0.007	0
